# Supplementary material for: Intervention and information effects at the individual level during the COVID-19 pandemic in Japan
Source: PLoS One. 2023 Nov 20;18(11):e0294189. doi: 10.1371/journal.pone.0294189 (PMC10659205; doi:10.1371/journal.pone.0294189)
Supplement: S1 Dataset — (XLSX) [file pone.0294189.s001.xlsx]

## Sheet: Deaths_and_Infections
date	number_deaths_covid19	number_new_infections_covid19
2020-01-01
2020-01-02
2020-01-03
2020-01-04
2020-01-05
2020-01-06
2020-01-07
2020-01-08
2020-01-09
2020-01-10
2020-01-11
2020-01-12
2020-01-13
2020-01-14
2020-01-15
2020-01-16		1
2020-01-17		0
2020-01-18		0
2020-01-19		0
2020-01-20		0
2020-01-21		0
2020-01-22		0
2020-01-23		0
2020-01-24		1
2020-01-25		1
2020-01-26		1
2020-01-27		0
2020-01-28		3
2020-01-29		1
2020-01-30		4
2020-01-31		0
2020-02-01		0
2020-02-02		0
2020-02-03		0
2020-02-04		1
2020-02-05		2
2020-02-06		0
2020-02-07		0
2020-02-08		0
2020-02-09		0
2020-02-10		0
2020-02-11		1
2020-02-12		1
2020-02-13		3
2020-02-14		5
2020-02-15		4
2020-02-16		1
2020-02-17		6
2020-02-18		8
2020-02-19		9
2020-02-20		8
2020-02-21		13
2020-02-22		23
2020-02-23		10
2020-02-24		16
2020-02-25		8
2020-02-26		22
2020-02-27		24
2020-02-28		19
2020-02-29		9
2020-03-01		14
2020-03-02		14
2020-03-03		22
2020-03-04		34
2020-03-05		33
2020-03-06		54
2020-03-07		44
2020-03-08		35
2020-03-09		27
2020-03-10		60
2020-03-11		52
2020-03-12		55
2020-03-13		34
2020-03-14		62
2020-03-15		29
2020-03-16		16
2020-03-17		45
2020-03-18		39
2020-03-19		39
2020-03-20		52
2020-03-21		35
2020-03-22		45
2020-03-23		39
2020-03-24		89
2020-03-25		93
2020-03-26		93
2020-03-27		96
2020-03-28		222
2020-03-29		151
2020-03-30		80
2020-03-31		227
2020-04-01		257
2020-04-02		281
2020-04-03		353
2020-04-04		365
2020-04-05		346
2020-04-06		248
2020-04-07		365
2020-04-08		522
2020-04-09		574
2020-04-10		640
2020-04-11		644
2020-04-12		486
2020-04-13		387
2020-04-14		446
2020-04-15		552
2020-04-16		558
2020-04-17		572
2020-04-18		577
2020-04-19		377
2020-04-20		346
2020-04-21		389
2020-04-22		446
2020-04-23		439
2020-04-24		444
2020-04-25		371
2020-04-26		224
2020-04-27		182
2020-04-28		279
2020-04-29		217
2020-04-30		202
2020-05-01		282
2020-05-02		288
2020-05-03		195
2020-05-04		181
2020-05-05		119
2020-05-06		104
2020-05-07		107
2020-05-08		88
2020-05-09	0	108
2020-05-10	8	66
2020-05-11	22	58
2020-05-12	25	87
2020-05-13	19	55
2020-05-14	23	99
2020-05-15	15	55
2020-05-16	19	56
2020-05-17	5	29
2020-05-18	14	30
2020-05-19	8	32
2020-05-20	6	37
2020-05-21	19	45
2020-05-22	12	30
2020-05-23	12	30
2020-05-24	10	40
2020-05-25	16	22
2020-05-26	12	27
2020-05-27	9	37
2020-05-28	7	62
2020-05-29	12	63
2020-05-30	5	46
2020-05-31	1	33
2020-06-01	2	36
2020-06-02	6	51
2020-06-03	3	26
2020-06-04	4	45
2020-06-05	7	41
2020-06-06	2	45
2020-06-07	0	32
2020-06-08	0	22
2020-06-09	3	30
2020-06-10	1	36
2020-06-11	2	40
2020-06-12	2	57
2020-06-13	1	43
2020-06-14	0	62
2020-06-15	2	60
2020-06-16	4	42
2020-06-17	4	43
2020-06-18	0	68
2020-06-19	17	54
2020-06-20	1	65
2020-06-21	0	48
2020-06-22	2	40
2020-06-23	8	53
2020-06-24	4	89
2020-06-25	1	79
2020-06-26	2	99
2020-06-27	0	88
2020-06-28	1	111
2020-06-29	0	110
2020-06-30	2	132
2020-07-01	1	125
2020-07-02	1	194
2020-07-03	1	249
2020-07-04	0	268
2020-07-05	0	195
2020-07-06	1	174
2020-07-07	2	203
2020-07-08	1	203
2020-07-09	1	352
2020-07-10	0	418
2020-07-11	0	374
2020-07-12	0	390
2020-07-13	0	246
2020-07-14	2	326
2020-07-15	1	438
2020-07-16	0	619
2020-07-17	0	588
2020-07-18	0	654
2020-07-19	0	501
2020-07-20	3	405
2020-07-21	1	618
2020-07-22	1	792
2020-07-23	2	966
2020-07-24	1	766
2020-07-25	3	796
2020-07-26	0	834
2020-07-27	2	583
2020-07-28	3	971
2020-07-29	3	1245
2020-07-30	2	1305
2020-07-31	5	1575
2020-08-01	1	1537
2020-08-02	0	1325
2020-08-03	4	941
2020-08-04	6	1240
2020-08-05	4	1344
2020-08-06	7	1479
2020-08-07	4	1597
2020-08-08	3	1521
2020-08-09	7	1485
2020-08-10	5	829
2020-08-11	7	691
2020-08-12	4	969
2020-08-13	10	1175
2020-08-14	12	1355
2020-08-15	3	1233
2020-08-16	11	1015
2020-08-17	16	630
2020-08-18	13	903
2020-08-19	16	1078
2020-08-20	11	1176
2020-08-21	14	1035
2020-08-22	7	985
2020-08-23	5	737
2020-08-24	15	491
2020-08-25	13	709
2020-08-26	17	893
2020-08-27	12	870
2020-08-28	17	869
2020-08-29	9	841
2020-08-30	15	598
2020-08-31	17	430
2020-09-01	11	624
2020-09-02	12	585
2020-09-03	11	654
2020-09-04	19	582
2020-09-05	8	598
2020-09-06	6	447
2020-09-07	14	285
2020-09-08	16	510
2020-09-09	13	507
2020-09-10	6	709
2020-09-11	11	637
2020-09-12	16	639
2020-09-13	3	438
2020-09-14	9	262
2020-09-15	10	530
2020-09-16	12	543
2020-09-17	9	478
2020-09-18	13	569
2020-09-19	5	592
2020-09-20	0	469
2020-09-21	8	306
2020-09-22	4	321
2020-09-23	8	216
2020-09-24	12	475
2020-09-25	8	567
2020-09-26	5	634
2020-09-27	3	478
2020-09-28	9	294
2020-09-29	7	527
2020-09-30	7	569
2020-10-01	7	619
2020-10-02	12	537
2020-10-03	7	562
2020-10-04	2	394
2020-10-05	3	269
2020-10-06	3	495
2020-10-07	8	502
2020-10-08	3	623
2020-10-09	8	594
2020-10-10	3	666
2020-10-11	2	431
2020-10-12	5	272
2020-10-13	4	491
2020-10-14	8	550
2020-10-15	4	703
2020-10-16	11	633
2020-10-17	9	611
2020-10-18	4	422
2020-10-19	2	313
2020-10-20	3	475
2020-10-21	6	611
2020-10-22	9	609
2020-10-23	12	742
2020-10-24	5	712
2020-10-25	7	486
2020-10-26	7	401
2020-10-27	5	646
2020-10-28	3	724
2020-10-29	11	803
2020-10-30	11	767
2020-10-31	11	866
2020-11-01	8	603
2020-11-02	6	480
2020-11-03	6	860
2020-11-04	8	606
2020-11-05	12	1046
2020-11-06	3	1137
2020-11-07	3	1301
2020-11-08	6	934
2020-11-09	11	770
2020-11-10	12	1276
2020-11-11	10	1540
2020-11-12	16	1624
2020-11-13	13	1703
2020-11-14	3	1721
2020-11-15	2	1428
2020-11-16	18	949
2020-11-17	10	1685
2020-11-18	9	2173
2020-11-19	21	2382
2020-11-20	20	2425
2020-11-21	11	2570
2020-11-22	7	2146
2020-11-23	8	1513
2020-11-24	12	1219
2020-11-25	21	1925
2020-11-26	29	2494
2020-11-27	23	2510
2020-11-28	32	2667
2020-11-29	13	2046
2020-11-30	20	1425
2020-12-01	33	2014
2020-12-02	41	2419
2020-12-03	27	2505
2020-12-04	43	2435
2020-12-05	32	2496
2020-12-06	20	2010
2020-12-07	47	1502
2020-12-08	38	2166
2020-12-09	45	2801
2020-12-10	37	2966
2020-12-11	32	2795
2020-12-12	28	3010
2020-12-13	23	2375
2020-12-14	58	1681
2020-12-15	45	2400
2020-12-16	51	2990
2020-12-17	44	3206
2020-12-18	45	2832
2020-12-19	45	3040
2020-12-20	27	2398
2020-12-21	44	1791
2020-12-22	50	2674
2020-12-23	56	3270
2020-12-24	55	3797
2020-12-25	50	3934
2020-12-26	58	3702
2020-12-27	39	2942
2020-12-28	54	2397
2020-12-29	43	3609
2020-12-30	65	3884
2020-12-31	46	4500
2021-01-01	54	3248
2021-01-02	34	3057
2021-01-03	51	3139
2021-01-04	56	3330
2021-01-05	64	4958
2021-01-06	72	6066
2021-01-07	66	7793
2021-01-08	75	8045
2021-01-09	64	7528
2021-01-10	48	6130
2021-01-11	50	4901
2021-01-12	51	4630
2021-01-13	88	6086
2021-01-14	82	6749
2021-01-15	65	6795
2021-01-16	66	7028
2021-01-17	55	5758
2021-01-18	47	4947
2021-01-19	99	5355
2021-01-20	96	5643
2021-01-21	87	5743
2021-01-22	105	4821
2021-01-23	84	4711
2021-01-24	65	3988
2021-01-25	74	2760
2021-01-26	94	3851
2021-01-27	109	3968
2021-01-28	90	4122
2021-01-29	94	3547
2021-01-30	108	3330
2021-01-31	68	2673
2021-02-01	72	1782
2021-02-02	118	2321
2021-02-03	108	2648
2021-02-04	115	2574
2021-02-05	108	2371
2021-02-06	95	2277
2021-02-07	57	1627
2021-02-08	81	1215
2021-02-09	81	1568
2021-02-10	121	1885
2021-02-11	96	1689
2021-02-12	75	1297
2021-02-13	63	1355
2021-02-14	40	1360
2021-02-15	63	964
2021-02-16	87	1305
2021-02-17	94	1443
2021-02-18	78	1540
2021-02-19	59	1297
2021-02-20	84	1228
2021-02-21	57	1029
2021-02-22	55	739
2021-02-23	55	1078
2021-02-24	63	923
2021-02-25	75	1064
2021-02-26	85	1057
2021-02-27	53	1208
2021-02-28	27	994
2021-03-01	46	684
2021-03-02	51	887
2021-03-03	68	1240
2021-03-04	67	1168
2021-03-05	59	1145
2021-03-06	49	1045
2021-03-07	26	1061
2021-03-08	45	599
2021-03-09	54	1125
2021-03-10	50	1309
2021-03-11	49	1315
2021-03-12	58	1268
2021-03-13	51	1317
2021-03-14	30	982
2021-03-15	32	688
2021-03-16	56	1130
2021-03-17	39	1520
2021-03-18	41	1492
2021-03-19	32	1453
2021-03-20	22	1517
2021-03-21	23	1110
2021-03-22	26	817
2021-03-23	47	1485
2021-03-24	30	1924
2021-03-25	29	1914
2021-03-26	31	2030
2021-03-27	32	2073
2021-03-28	30	1753
2021-03-29	25	1340
2021-03-30	27	2077
2021-03-31	49	2832
2021-04-01	23	2598
2021-04-02	27	2742
2021-04-03	8	2755
2021-04-04	10	2459
2021-04-05	18	1553
2021-04-06	30	2652
2021-04-07	22	3459
2021-04-08	33	3455
2021-04-09	20	3511
2021-04-10	29	3742
2021-04-11	18	2848
2021-04-12	25	2100
2021-04-13	44	3445
2021-04-14	31	4302
2021-04-15	38	4569
2021-04-16	46	4518
2021-04-17	38	4790
2021-04-18	19	4087
2021-04-19	30	2891
2021-04-20	39	4327
2021-04-21	54	5279
2021-04-22	36	5473
2021-04-23	54	5117
2021-04-24	59	5601
2021-04-25	59	4602
2021-04-26	32	3303
2021-04-27	51	4960
2021-04-28	52	5790
2021-04-29	87	5896
2021-04-30	35	4658
2021-05-01	67	5992
2021-05-02	65	5880
2021-05-03	58	4458
2021-05-04	50	4195
2021-05-05	47	4052
2021-05-06	72	4351
2021-05-07	113	6033
2021-05-08	121	7244
2021-05-09	53	6492
2021-05-10	65	4926
2021-05-11	123	6236
2021-05-12	101	7059
2021-05-13	90	6867
2021-05-14	110	6268
2021-05-15	98	6419
2021-05-16	45	5248
2021-05-17	116	3677
2021-05-18	228	5228
2021-05-19	91	5814
2021-05-20	110	5712
2021-05-21	109	5248
2021-05-22	88	5032
2021-05-23	62	4032
2021-05-24	86	2710
2021-05-25	98	3894
2021-05-26	105	4527
2021-05-27	113	4127
2021-05-28	106	3705
2021-05-29	101	3589
2021-05-30	47	2874
2021-05-31	81	1785
2021-06-01	91	2640
2021-06-02	105	3031
2021-06-03	119	2826
2021-06-04	85	2586
2021-06-05	74	2647
2021-06-06	51	2016
2021-06-07	71	1278
2021-06-08	98	1884
2021-06-09	98	2224
2021-06-10	66	2041
2021-06-11	69	1934
2021-06-12	56	1941
2021-06-13	38	1382
2021-06-14	55	929
2021-06-15	61	1418
2021-06-16	82	1696
2021-06-17	51	1550
2021-06-18	45	1619
2021-06-19	34	1509
2021-06-20	23	1303
2021-06-21	32	864
2021-06-22	42	1433
2021-06-23	57	1776
2021-06-24	45	1669
2021-06-25	28	1706
2021-06-26	31	1620
2021-06-27	13	1280
2021-06-28	35	989
2021-06-29	35	1376
2021-06-30	41	1810
2021-07-01	21	1742
2021-07-02	22	1773
2021-07-03	18	1863
2021-07-04	6	1479
2021-07-05	14	1021
2021-07-06	22	1657
2021-07-07	13	2181
2021-07-08	20	2239
2021-07-09	16	2260
2021-07-10	15	2453
2021-07-11	7	2020
2021-07-12	4	1492
2021-07-13	12	2376
2021-07-14	19	3171
2021-07-15	24	3409
2021-07-16	13	3420
2021-07-17	13	3872
2021-07-18	8	3093
2021-07-19	12	2318
2021-07-20	19	3747
2021-07-21	18	4940
2021-07-22	9	5390
2021-07-23	9	4212
2021-07-24	8	3596
2021-07-25	5	5030
2021-07-26	8	4679
2021-07-27	14	7660
2021-07-28	8	9625
2021-07-29	13	10742
2021-07-30	11	10814
2021-07-31	8	12413
2021-08-01	5	10236
2021-08-02	7	8411
2021-08-03	15	12149
2021-08-04	9	14352
2021-08-05	12	15353
2021-08-06	15	15797
2021-08-07	18	15825
2021-08-08	7	14529
2021-08-09	17	12141
2021-08-10	14	10728
2021-08-11	19	15994
2021-08-12	28	19038
2021-08-13	25	20492
2021-08-14	17	20287
2021-08-15	8	17887
2021-08-16	23	14981
2021-08-17	36	20104
2021-08-18	34	24091
2021-08-19	33	25335
2021-08-20	29	25975
2021-08-21	33	25633
2021-08-22	35	22327
2021-08-23	32	16926
2021-08-24	30	21664
2021-08-25	44	24414
2021-08-26	60	25040
2021-08-27	54	24305
2021-08-28	45	22838
2021-08-29	50	19339
2021-08-30	48	13668
2021-08-31	47	17713
2021-09-01	82	20029
2021-09-02	61	18206
2021-09-03	63	16719
2021-09-04	66	16003
2021-09-05	41	12891
2021-09-06	33	8229
2021-09-07	49	10590
2021-09-08	89	12384
2021-09-09	78	10379
2021-09-10	87	8868
2021-09-11	52	8790
2021-09-12	55	6485
2021-09-13	49	3086
2021-09-14	48	6644
2021-09-15	65	6877
2021-09-16	71	5490
2021-09-17	67	4758
2021-09-18	59	4557
2021-09-19	48	3277
2021-09-20	29	1912
2021-09-21	43	1519
2021-09-22	43	3651
2021-09-23	56	3815
2021-09-24	46	1667
2021-09-25	32	2690
2021-09-26	29	2097
2021-09-27	29	967
2021-09-28	40	1941
2021-09-29	54	1980
2021-09-30	43	1567
2021-10-01	35	1369
2021-10-02	33	1330
2021-10-03	14	874
2021-10-04	26	502
2021-10-05	33	1100
2021-10-06	30	1179
2021-10-07	37	912
2021-10-08	46	809
2021-10-09	25	790
2021-10-10	14	581
2021-10-11	18	285
2021-10-12	27	671
2021-10-13	34	739
2021-10-14	31	644
2021-10-15	26	522
2021-10-16	14	537
2021-10-17	11	381
2021-10-18	18	178
2021-10-19	25	423
2021-10-20	11	427
2021-10-21	16	310
2021-10-22	10	345
2021-10-23	8	306
2021-10-24	8	224
2021-10-25	8	145
2021-10-26	14	349
2021-10-27	7	322
2021-10-28	9	299
2021-10-29	16	321
2021-10-30	8	283
2021-10-31	7	228
2021-11-01	7	77
2021-11-02	7	239
2021-11-03	8	264
2021-11-04	6	120
2021-11-05	10	253
2021-11-06	3	235
2021-11-07	1	156
2021-11-08	3	89
2021-11-09	3	220
2021-11-10	2	207
2021-11-11	5	213
2021-11-12	0	197
2021-11-13	2	199
2021-11-14	2	135
2021-11-15	0	58
2021-11-16	4	144
2021-11-17	5	189
2021-11-18	6	165
2021-11-19	0	143
2021-11-20	5	122
2021-11-21	0	129
2021-11-22	2	22
2021-11-23	2	123
2021-11-24	1	55
2021-11-25	1	117
2021-11-26	4	115
2021-11-27	1	133
2021-11-28	0	66
2021-11-29	1	56
2021-11-30	1	134
2021-12-01	2	126
2021-12-02	1	113
2021-12-03	1	137
2021-12-04	0	123
2021-12-05	0	97
2021-12-06	1	35
2021-12-07	2	113
2021-12-08	2	140
2021-12-09	2	144
2021-12-10	1	118
2021-12-11	1	140
2021-12-12	0	114
2021-12-13	1	57
2021-12-14	1	161
2021-12-15	1	177
2021-12-16	2	142
2021-12-17	1	155
2021-12-18	0	190
2021-12-19	0	157
2021-12-20	0	72
2021-12-21	2	207
2021-12-22	2	237
2021-12-23	3	278
2021-12-24	0	260
2021-12-25	1	298
2021-12-26	0	215
2021-12-27	0	132
2021-12-28	2	347
2021-12-29	4	447
2021-12-30	0	435
2021-12-31	0	449
