# Supplementary material for: Intervention and information effects at the individual level during the COVID-19 pandemic in Japan
Source: PLoS One. 2023 Nov 20;18(11):e0294189. doi: 10.1371/journal.pone.0294189 (PMC10659205; doi:10.1371/journal.pone.0294189)
Supplement: S2 Dataset — (XLSX) [file pone.0294189.s002.xlsx]

## Sheet: Sheet1
survey	prefecturecode	prefecturename	SOE	quasi_SOE	l_deaths	SOE_telework	quasi_SOE_telework	l_deaths_telework
JHPS-COVID19 1	1	Hokkaido	1	0	3.13549	1	0	1.79176
JHPS-COVID19 1	2	Aomori	1	0	0	1	0	0
JHPS-COVID19 1	3	Iwate	1	0	0	1	0	0
JHPS-COVID19 1	4	Miyagi	1	0	0	1	0	0
JHPS-COVID19 1	5	Akita	1	0	0	1	0	0
JHPS-COVID19 1	6	Yamagata	1	0	0	1	0	0
JHPS-COVID19 1	7	Fukushima	1	0	0	1	0	0
JHPS-COVID19 1	8	Ibaraki	1	0	2.07944	1	0	1.09861
JHPS-COVID19 1	9	Tochigi	1	0	0	1	0	0
JHPS-COVID19 1	10	Gunma	1	0	2.70805	1	0	1.09861
JHPS-COVID19 1	11	Saitama	1	0	2.70805	1	0	1.60944
JHPS-COVID19 1	12	Chiba	1	0	3.17805	1	0	1.09861
JHPS-COVID19 1	13	Tokyo	1	0	4.66344	1	0	3.09104
JHPS-COVID19 1	14	Kanagawa	1	0	3.29584	1	0	2.30259
JHPS-COVID19 1	15	Niigata	1	0	0	1	0	0
JHPS-COVID19 1	16	Toyama	1	0	2.07944	1	0	0
JHPS-COVID19 1	17	Ishikawa	1	0	1.94591	1	0	1.60944
JHPS-COVID19 1	18	Fukui	1	0	2.19722	1	0	0
JHPS-COVID19 1	19	Yamanashi	1	0	0	1	0	0
JHPS-COVID19 1	20	Nagano	1	0	0	1	0	0
JHPS-COVID19 1	21	Gifu	1	0	2.07944	1	0	0.693147
JHPS-COVID19 1	22	Shizuoka	1	0	0.693147	1	0	0
JHPS-COVID19 1	23	Aichi	1	0	2.63906	1	0	1.09861
JHPS-COVID19 1	24	Mie	1	0	0.693147	1	0	0.693147
JHPS-COVID19 1	25	Shiga	1	0	0.693147	1	0	0.693147
JHPS-COVID19 1	26	Kyoto	1	0	2.30259	1	0	0
JHPS-COVID19 1	27	Osaka	1	0	3.68888	1	0	1.38629
JHPS-COVID19 1	28	Hyogo	1	0	2.83321	1	0	1.38629
JHPS-COVID19 1	29	Nara	1	0	0.693147	1	0	0.693147
JHPS-COVID19 1	30	Wakayama	1	0	0.693147	1	0	0
JHPS-COVID19 1	31	Tottori	1	0	0	1	0	0
JHPS-COVID19 1	32	Shimane	1	0	0	1	0	0
JHPS-COVID19 1	33	Okayama	1	0	0	1	0	0
JHPS-COVID19 1	34	Hiroshima	1	0	1.09861	1	0	0
JHPS-COVID19 1	35	Yamaguchi	1	0	0	1	0	0
JHPS-COVID19 1	36	Tokushima	1	0	0	1	0	0
JHPS-COVID19 1	37	Kagawa	1	0	0	1	0	0
JHPS-COVID19 1	38	Ehime	1	0	1.38629	1	0	0
JHPS-COVID19 1	39	Kochi	1	0	1.38629	1	0	0.693147
JHPS-COVID19 1	40	Fukuoka	1	0	2.89037	1	0	2.30259
JHPS-COVID19 1	41	Saga	1	0	0	1	0	0
JHPS-COVID19 1	42	Nagasaki	1	0	0.693147	1	0	0
JHPS-COVID19 1	43	Kumamoto	1	0	0.693147	1	0	0
JHPS-COVID19 1	44	Oita	1	0	0.693147	1	0	0.693147
JHPS-COVID19 1	45	Miyazaki	1	0	0	1	0	0
JHPS-COVID19 1	46	Kagoshima	1	0	0	1	0	0
JHPS-COVID19 1	47	Okinawa	1	0	1.60944	1	0	0.693147
JHPS-COVID19 2	1	Hokkaido	0	0	1.60944	0	0	0.693147
JHPS-COVID19 2	2	Aomori	0	0	0	0	0	0
JHPS-COVID19 2	3	Iwate	0	0	0	0	0	0
JHPS-COVID19 2	4	Miyagi	0	0	0	0	0	0
JHPS-COVID19 2	5	Akita	0	0	0	0	0	0
JHPS-COVID19 2	6	Yamagata	0	0	0	0	0	0
JHPS-COVID19 2	7	Fukushima	0	0	1.38629	0	0	0
JHPS-COVID19 2	8	Ibaraki	0	0	1.60944	0	0	0
JHPS-COVID19 2	9	Tochigi	0	0	0	0	0	0
JHPS-COVID19 2	10	Gunma	0	0	0	0	0	0
JHPS-COVID19 2	11	Saitama	0	0	2.63906	0	0	1.60944
JHPS-COVID19 2	12	Chiba	0	0	2.30259	0	0	1.09861
JHPS-COVID19 2	13	Tokyo	0	0	3.82864	0	0	2.48491
JHPS-COVID19 2	14	Kanagawa	0	0	2.83321	0	0	0
JHPS-COVID19 2	15	Niigata	0	0	0	0	0	0
JHPS-COVID19 2	16	Toyama	0	0	0.693147	0	0	0
JHPS-COVID19 2	17	Ishikawa	0	0	2.70805	0	0	1.79176
JHPS-COVID19 2	18	Fukui	0	0	1.38629	0	0	0
JHPS-COVID19 2	19	Yamanashi	0	0	1.09861	0	0	0
JHPS-COVID19 2	20	Nagano	0	0	0.693147	0	0	0
JHPS-COVID19 2	21	Gifu	0	0	0	0	0	0
JHPS-COVID19 2	22	Shizuoka	0	0	0.693147	0	0	0
JHPS-COVID19 2	23	Aichi	0	0	2.99573	0	0	0.693147
JHPS-COVID19 2	24	Mie	0	0	1.79176	0	0	1.09861
JHPS-COVID19 2	25	Shiga	0	0	1.38629	0	0	0
JHPS-COVID19 2	26	Kyoto	0	0	1.09861	0	0	0
JHPS-COVID19 2	27	Osaka	0	0	4.00733	0	0	2.3979
JHPS-COVID19 2	28	Hyogo	0	0	1.94591	0	0	0.693147
JHPS-COVID19 2	29	Nara	0	0	1.38629	0	0	0
JHPS-COVID19 2	30	Wakayama	0	0	0	0	0	0
JHPS-COVID19 2	31	Tottori	0	0	0	0	0	0
JHPS-COVID19 2	32	Shimane	0	0	0	0	0	0
JHPS-COVID19 2	33	Okayama	0	0	0	0	0	0
JHPS-COVID19 2	34	Hiroshima	0	0	0	0	0	0
JHPS-COVID19 2	35	Yamaguchi	0	0	1.09861	0	0	0.693147
JHPS-COVID19 2	36	Tokushima	0	0	1.79176	0	0	1.60944
JHPS-COVID19 2	37	Kagawa	0	0	0.693147	0	0	0.693147
JHPS-COVID19 2	38	Ehime	0	0	0	0	0	0
JHPS-COVID19 2	39	Kochi	0	0	0.693147	0	0	0
JHPS-COVID19 2	40	Fukuoka	0	0	3.63759	0	0	2.30259
JHPS-COVID19 2	41	Saga	0	0	0	0	0	0
JHPS-COVID19 2	42	Nagasaki	0	0	0	0	0	0
JHPS-COVID19 2	43	Kumamoto	0	0	0.693147	0	0	0
JHPS-COVID19 2	44	Oita	0	0	0.693147	0	0	0
JHPS-COVID19 2	45	Miyazaki	0	0	0	0	0	0
JHPS-COVID19 2	46	Kagoshima	0	0	0.693147	0	0	0
JHPS-COVID19 2	47	Okinawa	0	0	2.94444	0	0	2.30259
JHPS-COVID19 3	1	Hokkaido	0	0	4.7185	0	0	3.2581
JHPS-COVID19 3	2	Aomori	0	0	1.09861	0	0	0
JHPS-COVID19 3	3	Iwate	0	0	0.693147	0	0	0
JHPS-COVID19 3	4	Miyagi	0	1	3.58352	0	1	2.19722
JHPS-COVID19 3	5	Akita	0	0	1.38629	0	0	0
JHPS-COVID19 3	6	Yamagata	0	0	2.83321	0	0	1.38629
JHPS-COVID19 3	7	Fukushima	0	0	2.56495	0	0	1.38629
JHPS-COVID19 3	8	Ibaraki	0	0	1.94591	0	0	1.09861
JHPS-COVID19 3	9	Tochigi	0	0	0.693147	0	0	0
JHPS-COVID19 3	10	Gunma	0	0	1.79176	0	0	0
JHPS-COVID19 3	11	Saitama	0	1	3.82864	0	1	2.07944
JHPS-COVID19 3	12	Chiba	0	1	4.00733	0	1	2.70805
JHPS-COVID19 3	13	Tokyo	1	0	4.80402	1	0	3.13549
JHPS-COVID19 3	14	Kanagawa	0	1	3.58352	0	1	1.79176
JHPS-COVID19 3	15	Niigata	0	0	2.07944	0	0	0
JHPS-COVID19 3	16	Toyama	0	0	0	0	0	0
JHPS-COVID19 3	17	Ishikawa	0	0	2.07944	0	0	1.09861
JHPS-COVID19 3	18	Fukui	0	0	2.19722	0	0	0.693147
JHPS-COVID19 3	19	Yamanashi	0	0	0	0	0	0
JHPS-COVID19 3	20	Nagano	0	0	3.3322	0	0	1.09861
JHPS-COVID19 3	21	Gifu	0	0	2.07944	0	0	0.693147
JHPS-COVID19 3	22	Shizuoka	0	0	1.38629	0	0	0
JHPS-COVID19 3	23	Aichi	0	1	3.89182	0	1	1.60944
JHPS-COVID19 3	24	Mie	0	0	2.48491	0	0	1.09861
JHPS-COVID19 3	25	Shiga	0	0	1.94591	0	0	0.693147
JHPS-COVID19 3	26	Kyoto	1	0	2.89037	1	0	1.79176
JHPS-COVID19 3	27	Osaka	1	0	5.60947	1	0	4.02535
JHPS-COVID19 3	28	Hyogo	1	0	4.46591	1	0	3.3322
JHPS-COVID19 3	29	Nara	0	0	3.09104	0	0	1.94591
JHPS-COVID19 3	30	Wakayama	0	0	2.3979	0	0	1.38629
JHPS-COVID19 3	31	Tottori	0	0	0	0	0	0
JHPS-COVID19 3	32	Shimane	0	0	0	0	0	0
JHPS-COVID19 3	33	Okayama	0	0	1.79176	0	0	1.09861
JHPS-COVID19 3	34	Hiroshima	0	0	1.38629	0	0	0.693147
JHPS-COVID19 3	35	Yamaguchi	0	0	0.693147	0	0	0
JHPS-COVID19 3	36	Tokushima	0	0	3.2581	0	0	1.79176
JHPS-COVID19 3	37	Kagawa	0	0	1.38629	0	0	0.693147
JHPS-COVID19 3	38	Ehime	0	1	2.83321	0	1	1.09861
JHPS-COVID19 3	39	Kochi	0	0	0.693147	0	0	0
JHPS-COVID19 3	40	Fukuoka	0	0	2.89037	0	0	0.693147
JHPS-COVID19 3	41	Saga	0	0	0	0	0	0
JHPS-COVID19 3	42	Nagasaki	0	0	1.09861	0	0	0.693147
JHPS-COVID19 3	43	Kumamoto	0	0	1.60944	0	0	1.38629
JHPS-COVID19 3	44	Oita	0	0	1.38629	0	0	1.09861
JHPS-COVID19 3	45	Miyazaki	0	0	0	0	0	0
JHPS-COVID19 3	46	Kagoshima	0	0	0	0	0	0
JHPS-COVID19 3	47	Okinawa	0	1	2.19722	0	1	1.38629
JHPS-COVID19 4	1	Hokkaido	1	0	2.94444	1	0	1.60944
JHPS-COVID19 4	2	Aomori	0	0	1.09861	0	0	0
JHPS-COVID19 4	3	Iwate	0	0	1.38629	0	0	0
JHPS-COVID19 4	4	Miyagi	1	0	2.77259	1	0	0
JHPS-COVID19 4	5	Akita	0	0	1.38629	0	0	1.38629
JHPS-COVID19 4	6	Yamagata	0	0	2.19722	0	0	1.09861
JHPS-COVID19 4	7	Fukushima	0	1	2.30259	0	1	1.60944
JHPS-COVID19 4	8	Ibaraki	1	0	3.3673	1	0	1.94591
JHPS-COVID19 4	9	Tochigi	1	0	2.48491	1	0	0
JHPS-COVID19 4	10	Gunma	1	0	2.63906	1	0	1.09861
JHPS-COVID19 4	11	Saitama	1	0	4.74493	1	0	3.3322
JHPS-COVID19 4	12	Chiba	1	0	5.03695	1	0	3.71357
JHPS-COVID19 4	13	Tokyo	1	0	6.05912	1	0	4.43082
JHPS-COVID19 4	14	Kanagawa	1	0	5.06259	1	0	3.4012
JHPS-COVID19 4	15	Niigata	0	0	1.79176	0	0	1.38629
JHPS-COVID19 4	16	Toyama	0	1	2.19722	0	0	0
JHPS-COVID19 4	17	Ishikawa	0	1	0.693147	0	1	0
JHPS-COVID19 4	18	Fukui	0	0	0.693147	0	0	0
JHPS-COVID19 4	19	Yamanashi	0	1	1.60944	0	0	0.693147
JHPS-COVID19 4	20	Nagano	0	0	1.09861	0	0	0.693147
JHPS-COVID19 4	21	Gifu	1	0	2.70805	1	0	1.09861
JHPS-COVID19 4	22	Shizuoka	1	0	3.49651	1	0	2.19722
JHPS-COVID19 4	23	Aichi	1	0	4.57471	1	0	2.70805
JHPS-COVID19 4	24	Mie	1	0	3.49651	1	0	2.07944
JHPS-COVID19 4	25	Shiga	1	0	1.60944	1	0	0
JHPS-COVID19 4	26	Kyoto	1	0	3.21888	1	0	1.38629
JHPS-COVID19 4	27	Osaka	1	0	5.1985	1	0	3.68888
JHPS-COVID19 4	28	Hyogo	1	0	3.91202	1	0	2.83321
JHPS-COVID19 4	29	Nara	0	0	2.56495	0	0	0.693147
JHPS-COVID19 4	30	Wakayama	0	0	1.94591	0	0	1.38629
JHPS-COVID19 4	31	Tottori	0	0	0.693147	0	0	0.693147
JHPS-COVID19 4	32	Shimane	0	0	0.693147	0	0	0
JHPS-COVID19 4	33	Okayama	1	0	2.07944	0	1	0
JHPS-COVID19 4	34	Hiroshima	1	0	2.77259	1	0	1.60944
JHPS-COVID19 4	35	Yamaguchi	0	0	1.60944	0	0	0
JHPS-COVID19 4	36	Tokushima	0	0	0.693147	0	0	0
JHPS-COVID19 4	37	Kagawa	0	1	1.09861	0	1	0
JHPS-COVID19 4	38	Ehime	0	1	0.693147	0	0	0
JHPS-COVID19 4	39	Kochi	0	1	0	0	0	0
JHPS-COVID19 4	40	Fukuoka	1	0	3.73767	1	0	2.30259
JHPS-COVID19 4	41	Saga	0	1	1.09861	0	0	0.693147
JHPS-COVID19 4	42	Nagasaki	0	1	1.09861	0	0	0.693147
JHPS-COVID19 4	43	Kumamoto	0	1	2.19722	0	1	1.38629
JHPS-COVID19 4	44	Oita	0	0	2.63906	0	0	1.60944
JHPS-COVID19 4	45	Miyazaki	0	1	2.19722	0	1	0.693147
JHPS-COVID19 4	46	Kagoshima	0	1	3.09104	0	1	1.79176
JHPS-COVID19 4	47	Okinawa	1	0	3.91202	1	0	2.30259
JHPS2021	1	Hokkaido	0	0	5.01064	0	0	3.09104
JHPS2021	2	Aomori	0	0	1.79176	0	0	0
JHPS2021	3	Iwate	0	0	1.38629	0	0	0
JHPS2021	4	Miyagi	0	0	1.94591	0	0	0.693147
JHPS2021	5	Akita	0	0	0	0	0	0
JHPS2021	6	Yamagata	0	0	2.07944	0	0	1.09861
JHPS2021	7	Fukushima	0	0	3.21888	0	0	1.09861
JHPS2021	8	Ibaraki	0	0	3.29584	0	0	0.693147
JHPS2021	9	Tochigi	1	0	3.71357	1	0	2.07944
JHPS2021	10	Gunma	0	0	3.2581	0	0	2.30259
JHPS2021	11	Saitama	1	0	4.97673	1	0	2.70805
JHPS2021	12	Chiba	1	0	4.89784	1	0	3.09104
JHPS2021	13	Tokyo	1	0	5.56068	1	0	3.49651
JHPS2021	14	Kanagawa	1	0	5.273	1	0	3.2581
JHPS2021	15	Niigata	0	0	1.94591	0	0	1.09861
JHPS2021	16	Toyama	0	0	0.693147	0	0	0
JHPS2021	17	Ishikawa	0	0	2.07944	0	0	0.693147
JHPS2021	18	Fukui	0	0	2.07944	0	0	0
JHPS2021	19	Yamanashi	0	0	1.09861	0	0	0
JHPS2021	20	Nagano	0	0	3.09104	0	0	1.38629
JHPS2021	21	Gifu	1	0	3.58352	1	0	2.07944
JHPS2021	22	Shizuoka	0	0	3.58352	0	0	2.56495
JHPS2021	23	Aichi	1	0	5.23644	1	0	3.68888
JHPS2021	24	Mie	0	0	2.48491	0	0	0.693147
JHPS2021	25	Shiga	0	0	2.99573	0	0	1.09861
JHPS2021	26	Kyoto	1	0	4.18965	1	0	2.30259
JHPS2021	27	Osaka	1	0	5.8522	1	0	3.98898
JHPS2021	28	Hyogo	1	0	5.2575	1	0	3.46574
JHPS2021	29	Nara	0	0	2.70805	0	0	1.79176
JHPS2021	30	Wakayama	0	0	2.07944	0	0	1.09861
JHPS2021	31	Tottori	0	0	1.09861	0	0	0.693147
JHPS2021	32	Shimane	0	0	0	0	0	0
JHPS2021	33	Okayama	0	0	2.07944	0	0	0.693147
JHPS2021	34	Hiroshima	0	0	4.15888	0	0	2.3979
JHPS2021	35	Yamaguchi	0	0	2.94444	0	0	1.09861
JHPS2021	36	Tokushima	0	0	1.79176	0	0	0
JHPS2021	37	Kagawa	0	0	2.56495	0	0	0.693147
JHPS2021	38	Ehime	0	0	1.79176	0	0	0
JHPS2021	39	Kochi	0	0	2.07944	0	0	0
JHPS2021	40	Fukuoka	1	0	4.23411	1	0	2.19722
JHPS2021	41	Saga	0	0	0.693147	0	0	0
JHPS2021	42	Nagasaki	0	0	3.17805	0	0	1.60944
JHPS2021	43	Kumamoto	0	0	3.82864	0	0	1.38629
JHPS2021	44	Oita	0	0	2.48491	0	0	1.09861
JHPS2021	45	Miyazaki	0	0	2.56495	0	0	0.693147
JHPS2021	46	Kagoshima	0	0	1.60944	0	0	0
JHPS2021	47	Okinawa	0	0	2.30259	0	0	1.09861
